# Supplementary material for: Unexpected Outcomes of Renal Function after Radical Nephrectomy: Histology Relevance along with Clinical Aspects
Source: J Clin Med. 2021 Jul 28;10(15):3322. doi: 10.3390/jcm10153322 (PMC8347310; doi:10.3390/jcm10153322)
Supplement: Supplementary file 1 [file jcm-10-03322-s001.zip]

Archive with 1 entries (1 files):
- jcm-1285426-supplementary.pdf
